# Supplementary material for: Antiplatelet agents maintain arteriovenous fistula and graft function in patients receiving hemodialysis: A nationwide case–control study
Source: PLoS One. 2018 Oct 18;13(10):e0206011. doi: 10.1371/journal.pone.0206011 (PMC6193726; doi:10.1371/journal.pone.0206011)
Supplement: S2 File — (XLSX) [file pone.0206011.s002.xlsx]

## Sheet: 工作表1
	drug code	drug name
	Aspirin
	A042915100	ASPIRIN ENTERIC-COATED TABLETS 81MG "TWI"
	A0429151G0	ASPIRIN ENTERIC-COATED TABLETS 81MG "TWI" (鋁箔)
	A054863100	LOPIRIN ENTERIC-COATED TABLETS 81MG
	A0548631G0	LOPIRIN ENTERIC-COATED TABLETS 81MG(鋁箔/膠箔)
	A0551041G0	UN-IMPEDE E.F.C. TABLETS 81MG“MACRO”(鋁箔/膠箔)
	AC548631G0	LOPIRIN ENTERIC-COATED TABLETS 81MG(鋁箔/膠箔)
	AC551041G0	UN-IMPEDE E.F.C. TABLETS 81MG“MACRO”(鋁箔/膠箔)
	A023330100	ANBININ TABLETS FOR CHILDREN (ASPIRIN) "Y.S."
	A023534100	ROPAL TABLETS (ASPIRIN) "ROYAL"
	A024465100	ASPIRIN TABLETS "JOHNSON"
	A036599100	CADIOPIRIN TABLETS (ASPIRIN) 100MG "VPP"
	A037344100	BOKEY ENTERIC-MICROENCAPSULATED CAPSULES 100MG (ASPIRIN)
	A0373441G0	BOKEY ENTERIC-MICROENCAPSULATED CAPSULES 100MG (ASPIRIN) (鋁箔)
	A037702100	KERSAN TABLETS 100MG "CHINTENG" (ASPIRIN)
	A040665100	DOCODON ENTERIC MICROENCAPSULATED CAPSULES 100MG (ASPIRIN) "N.W."
	A0406651G0	DOCODON ENTERIC MICROENCAPSULATED CAPSULES 100MG (ASPIRIN) "N.W."(鋁箔/膠箔)
	A041018100	NIMAPE ENTERIC F.C. TAB. 100MG
	A041220100	ASPLATELET E.C. CAPSULE 100MG "PBF" (ASPIRIN)
	A041511100	ENCINE E.M. CAPSULES 100MG "EVEREST"
	A0415111G0	ENCINE E.M. CAPSULES 100MG "EVEREST"（鋁箔/膠箔）
	A041814100	ASPICORE ENTERIC-MICROENCAPSULATED CAP. 100MG (ASPIRIN)"WEIDAR"
	A0418141G0	ASPICORE ENTERIC-MICROENCAPSULATED CAP. 100MG (ASPIRIN)"WEIDAR"（鋁箔/膠箔）
	A042461100	FUSEN ENTERIC MICROENCAPSULATED CAPSULES 100MG"CHINTENG"
	A0424611G0	FUSEN ENTERIC MICROENCAPSULATED CAPSULES 100MG"CHINTENG" (鋁箔）
	A042774100	ANSIN E.C. TABLETS 100MG "EVEREST" (ASPIRIN)
	A042934100	SULIN ENTERIC-MICROENCAPSULATED CAPSULES 100MG "WINSTON" (ASPIRIN)
	A0429341G0	SULIN ENTERIC-MICROENCAPSULATED CAPSULES 100MG "WINSTON" (ASPIRIN)(鋁箔)
	A043139100	HOCOTON TABLETS 100MG "H.C"
	A043142100	FOSEN EFC TABLETS 100MG "CHINTENG"
	A043212100	JULRIN ENTERIC-COATED TABLETS
	A043254100	ANTACHE ENTERIC COATED TABLETS 100MG
	A043309100	ASPA E. M.C.100MG "YU SHENG" (ASPIRIN)
	A0433091G0	ASPA E. M.C.100MG "YU SHENG" (ASPIRIN)(鋁箔/膠箔)
	A043663100	ASCOTYL ENTERIC-MICROENCAPSULATED CAPSULES 100MG "STANDARD"
	A0436631G0	ASCOTYL ENTERIC-MICROENCAPSULATED CAPSULES 100MG "STANDARD"(鋁箔)
	A043664100	ESPIN E. M.CAPSULES 100MG (ASPIRIN)
	A0436641G0	ESPIN E. M.CAPSULES 100MG "EVEREST" (ASPIRIN)（鋁箔）
	A044016100	SINLO ENTERIC-MICROENCAPSULATED CAPSULES 100MG "H.S" (ASPIRIN)
	A0440161G0	SINLO ENTERIC-MICROENCAPSULATED CAPSULES 100MG "H.S" (ASPIRIN)（鋁箔/膠箔）
	A044176100	THROMKEY ENTERIC-MICROENCAPSULATED CAPSULES 100MG (ASPIRIN)"SWISS"
	A0441761G0	THROMKEY ENTERIC-MICROENCAPSULATED CAPSULES 100MG (ASPIRIN) "SWISS" (鋁箔/膠箔)
	A044578100	SYNLET ENTERIC-MICROENCAPSULATED CAPSULES 100MG
	A045015100	KEYPO ENTERIC-MICROENCAPSULATED CAP. 100MG
	A045072100	TAPAL TABLETS 100MG
	A048339100	SINTAN ENTERIC COATED TABLETS 100MG "MEIDER"
	A0483391G0	SINTAN ENTERIC COATED TABLETS 100MG "MEIDER"(鋁箔)
	A048542100	ENCINLO E.M. CAPSULES 100MG "UELIAN"
	A0485421G0	ENCINLO E.M. CAPSULES 100MG "UELIAN" (鋁箔/膠箔)
	A0495361G0	CARDIOPIRIN ENTERIC COATED TABLETS 100MG (ASPIRIN)(鋁箔/膠箔)
	AC37344100	BOKEY ENTERIC-MICROENCAPSULATED CAPSULES 100MG (ASPIRIN)
	AC373441G0	BOKEY ENTERIC-MICROENCAPSULATED CAPSULES 100MG (ASPIRIN) (鋁箔/膠箔)
	AC37702100	KERSAN TABLETS 100MG (ASPIRIN) "CHINTENG"
	AC41220100	ASPLATELET E.C. CAPSULE 100MG "PBF" (ASPIRIN)
	AC41511100	ENCINE E.M. CAPSULES 100MG "EVEREST"
	AC415111G0	ENCINE E.M. CAPSULES 100MG "EVEREST"（鋁箔/膠箔）
	AC41814100	ASPICORE ENTERIC-MICROENCAPSULATED CAP. 100MG (ASPIRIN)"WEIDAR"
	AC418141G0	ASPICORE ENTERIC-MICROENCAPSULATED CAP. 100MG (ASPIRIN)"WEIDAR"（鋁箔/膠箔）
	AC42461100	FUSEN ENTERIC MICROENCAPSULATED CAPSULES 100MG"CHINTENG"
	AC424611G0	FUSEN ENTERIC MICROENCAPSULATED CAPSULES 100MG"CHINTENG" (鋁箔）
	AC42774100	ANSIN E.C. TABLETS 100MG "EVEREST" (ASPIRIN)
	AC42934100	"SULIN ENTERIC-MICROENCAPSULATED CAPSULES 100MG ""WINSTON"" (ASPIRIN)"
	AC43139100	HOCOTON TABLETS 100MG "H.C"
	AC43142100	FOSEN EFC TABLETS 100MG "CHINTENG"
	AC43212100	JULRIN ENTERIC-COATED TABLETS
	AC43254100	ANTACHE ENTERIC COATED TABLETS 100MG
	AC43309100	ASPA E. M.C.100MG "YU SHENG" (ASPIRIN)
	AC433091G0	ASPA E. M.C.100MG "YU SHENG" (ASPIRIN)(鋁箔/膠箔)
	AC43663100	ASCOTYL ENTERIC-MICROENCAPSULATED CAPSULES 100MG "STANDARD"
	AC436631G0	ASCOTYL ENTERIC-MICROENCAPSULATED CAPSULES 100MG "STANDARD"(鋁箔)
	AC43664100	ESPIN E. M.CAPSULES 100MG (ASPIRIN)
	AC436641G0	ESPIN E. M.CAPSULES 100MG "EVEREST" (ASPIRIN)（鋁箔/膠箔）
	AC44176100	THROMKEY ENTERIC-MICROENCAPSULATED CAPSULES 100MG (ASPIRIN)"SWISS"
	AC441761G0	THROMKEY ENTERIC-MICROENCAPSULATED CAPSULES 100MG (ASPIRIN) "SWISS" (鋁箔/膠箔)
	AC48542100	ENCINLO E.M. CAPSULES 100MG "UELIAN"
	AC495361G0	CARDIOPIRIN ENTERIC COATED TABLETS 100MG (ASPIRIN)(鋁箔/膠箔)
	AC54985100	ASPIRE ENTERIC-MICROENCAPSULATED CAPSULES 100 MG
	AC549851G0	ASPIRE ENTERIC-MICROENCAPSULATED CAPSULES 100 MG(鋁箔/膠箔)
	B023619100	TAPAL TABLETS 100MG
	B024025100	ASPIRIN PROTECT 100
	B0240251G0	ASPIRIN PROTECT 100(鋁箔)
	BC24025100	ASPIRIN PROTECT 100
	BC240251G0	ASPIRIN PROTECT 100(鋁箔/膠箔)
	C001621100	TAPAL TABLETS 100MG
	Cilostazol
	A044124100	PLETAAL TABLETS 100
	A044136100	PLETAAL TAB. 50
	A048377100	PLESTAR TABLETS 100MG
	A049008100	CITAZOL TABLETS 50MG“STANDARD”
	A049189100	LOATA TABLETS 50 MG
	A050027100	PLEYA TABLETS 100 MG
	A050034100	PLESTAR TABLETS 50MG
	A050429100	CISTAZOL TABLETS 50MG“KINGDOM”(CILOSTAZOL)
	AB44124100	PLETAAL TABLETS 100
	AB44136100	PLETAAL TAB. 50
	AB49189100	LOATA TABLETS 50 MG
	AC44124100	PLETAAL TABLETS 100
	AC44136100	PLETAAL TAB. 50
	AC48377100	PLESTAR TABLETS 100MG
	AC49008100	CITAZOL TABLETS 50MG“STANDARD”
	AC49189100	LOATA TABLETS 50 MG
	AC50027100	PLEYA TABLETS 100 MG
	AC50034100	PLESTAR TABLETS 50MG
	AC55010100	TILOR TABLETS 50 MG
	AC57814100	LOATA TABLETS 100MG
	B023004100	PLETAAL 50MG TAB.
	B023005100	PLETAAL 100MG TABLETS
	B025249100	CILOSTAZOL TABLETS 50MG
	B025993100	PLETAAL OD TABLETS 100MG
	B025994100	PLETAAL OD TABLETS 50MG
	BC25249100	CILOSTAZOL TABLETS 50MG
	BC25993100	PLETAAL OD TABLETS 100MG
	BC25994100	PLETAAL OD TABLETS 50MG
	Clopidogrel
	A047589100	Eago Film Coated Tablets 75 mg
	A048062100	Deplat Film-Coated Tablets 75mg
	A048649100	Cloflow F.C. tablets 75mg "Standard" (Clopidogrel)
	A048730100	THROMBIFREE F.C. TABLETS 75 MG
	A049224100	COTOL F.C. TABLETS 75MG "EVEREST"
	A049344100	CARVETONE F.C. TABLETS 75 MG
	A049719100	CLOPID F.C. TABLETS 75 MG“P.L.”
	A049967100	CLOFIX F.C. TABLETS 75MG
	A050126100	CLOGREL FILM COATED TABLETS 75MG (CLOPIDOGREL)
	A050241100	CLOTINIL F.C. TABLETS 75MG
	A052522100	CANAFI F.C. TABLETS“Y.C.”
	A055026100	CLOPIDOGREL F.C. TABLETS 75 MG“C.Y.H.”
	A055044100	PLATOUT FILM COATED TABLETS 75MG
	A055428100	PROGREL F.C. TABLETS 75 MG
	A057123100	SEDOGREL F.C. TABLETS 75MG "UNION"
	A057140100	CLOFREE F.C. TABLETS 75MG "YU SHENG"
	AA48730100	THROMBIFREE F.C. TABLETS 75 MG(28粒/鋁箔盒裝)
	AA57140100	CLOFREE F.C. TABLETS 75MG "YU SHENG"(30粒/鋁箔盒裝)
	AB48649100	Cloflow F.C. tablets 75mg "Standard" (Clopidogrel)
	AB48730100	THROMBIFREE F.C. TABLETS 75 MG
	AB49344100	CARVETONE F.C. TABLETS 75 MG
	AB49719100	CLOPID F.C. TABLETS 75 MG“P.L.”
	AB50126100	CLOGREL FILM COATED TABLETS 75MG (CLOPIDOGREL)
	AB57819100	CLOPIDOGREL "ALVOGEN" F.C. TABLETS 75MG
	AC48062100	PLATON FILM-COATED TABLETS 75MG
	AC48649100	Cloflow F.C. tablets 75mg "Standard" (Clopidogrel)
	AC49224100	COTOL F.C. TABLETS 75MG "EVEREST"
	AC49344100	CARVETONE F.C. TABLETS 75 MG
	AC49719100	CLOPID F.C. TABLETS 75 MG“P.L.”
	AC49967100	CLOFIX F.C. TABLETS 75MG
	AC50126100	CLOGREL FILM COATED TABLETS 75MG (CLOPIDOGREL)
	AC50241100	CLOTINIL F.C. TABLETS 75MG
	AC52522100	CANAFI F.C. TABLETS“Y.C.”
	AC55026100	CLOPIDOGREL F.C. TABLETS 75 MG“C.Y.H.”
	AC55428100	PROGREL F.C. TABLETS 75 MG
	AC57140100	CLOFREE F.C. TABLETS 75MG "YU SHENG"
	AC57819100	CLOPIDOGREL "ALVOGEN" F.C. TABLETS 75MG
	AC58093100	PIDOGREL FILM COATED TABLETS 75MG
	B022932100	PLAVIX FILM-COATED TABLETS 75MG
	B024863100	CLOPIDOGREL WINTHROP FILM-COATED TABLETS
	B025034100	APO-CLOPIDOGREL 75MG FILM-COATED TABLET
	B025114100	CLOPIDOGREL SANDOZ 75 MG FILM-COATED TABLETS
	B025222100	CLOPILET
	B026190100	CLOPIDOGREL-TEVA 75MG FILM-COATED TABLETS
	B026335100	TORPIDO FILM COATED TABLETS 75MG
	BC22932100	PLAVIX FILM-COATED TABLETS 75MG
	BC24863100	CLOPIDOGREL WINTHROP FILM-COATED TABLETS
	BC25034100	APO-CLOPIDOGREL 75MG FILM-COATED TABLET
	BC25114100	CLOPIDOGREL SANDOZ 75 MG FILM-COATED TABLETS
	BC25222100	CLOPILET
	BC25873100	CLOPISTAD
	BC26190100	CLOPIDOGREL-TEVA 75MG FILM-COATED TABLETS
	BC26252100	NOKLOT 75 (CLOPIDOGREL TABLETS USP 75MG)
	BC26335100	TORPIDO FILM COATED TABLETS 75MG
	Dipyridamole
	A001941100	SUZIN F.C. TABLETS "YU SHENG"
	A0019411G0	SUZIN F.C. TABLETS "YU SHENG"(鋁箔)
	A003853100	SANTININ TABLETS "CHI SHENG"
	A005200100	PERSINE S.C. TABLETS 25MG
	A005414100	WNSHINLIEN S.C. TABLETS 12.5MG (DIPYRIDAMOLE)"F.S."
	A006394100	PYRIDAMOLE S.C. TABLETS
	A007799212	SINCE INJECTION
	A008380100	PERISIN S.C. TABLETS "LITA"
	A009983100	CYASIN S.C. TABLETS
	A0099831G0	CYASIN S.C. TABLETS(鋁箔/膠箔)
	A010802100	PECTRIN S.C. TABLETS 25MG
	A012383100	HELZIN S.C. TABLETS "PFOSHEN"
	A013634100	DIPYRIDAMOLE S.C. TABLETS "YUNG SHIN"
	A0136341G0	DIPYRIDAMOLE S.C. TABLETS "YUNG SHIN"(鋁箔)
	A013752100	DIPYRIDAMOLE S.C. TABLETS "KODAK"
	A013801100	DIPYRIDAMOLE S.C. TABLETS "STANDARD"
	A0138011G0	DIPYRIDAMOLE S.C. TABLETS "STANDARD"(鋁箔/膠箔)
	A014256100	DIPYRIDAMOLE S.C. TABLETS "S.T."
	A015511100	PESINE S.C. TABLETS 25MG "GOLDEN HORSE"
	A015734100	DIPYRIDAMOLE S.C. TABLETS 12.5MG "CHEN TA"
	A015990100	PERTIN S.C. TABLETS 25MG
	A017350212	DIPYRIDAMOLE INJECTION "STANDARD"
	A017573100	DICOROL S.C. TABLETS "C.R."(DIPYRIDAMOLE)
	A017737100	UGININ TABLETS (DIPYRIDAMOLE)
	A017872212	YUOSINCIN INJECTION (DIPYRIDAMOLE)"S.Y."
	A019034100	DIPYRIDAMOLE TABLETS "ASTAR"
	A019138100	DIPYRIDAMOLE S.C. TABLETS "SHINLON"
	A019502100	PERDAMOL S.C. TABLETS (DIPYRIDAMOLE) "SINPHAR"
	A019627100	PESADIN F.C TABLETS (DIPYRIDAMOLE) "ROYAL"
	A019796100	SUNMEGEN TABLETS (DIPYRIDAMOLE)"Y.Y."
	A019894100	PERSATIN S.C. TABLETS (DIPYIDAMOLE) "CHIU PO"
	A019895100	CARDITONIN S.C. TABLETS 25MG (DIPYRIDAMOLE) "VPP"
	A0198951G0	CARDITONIN S.C. TABLETS 25MG (DIPYRIDAMOLE) "VPP"((28粒/瓶)(鋁箔/膠箔)
	A020095100	PYRIDAMOLE S.C. TABLETS 75MG (DIPYRIDAMDE) "C.T"
	A021566100	PYDAMOLE S.C. TABLETS (DIPYRIDAMOLE)"H.C."
	A021711100	POTOSINTIN S.C. TABLETS (DIPYRIDAMOLE)
	A022187100	COUNTHIN S.C. TABLETS "CHEN TA."(DIPYRIDAMOLE)
	A022723100	DIPYRIDAMOLE TABLETS "TAI YU"
	A022802100	PERSENTIN S.C. TABLETS (DIPYRIDAMOLE) "KINGDOM"
	A023317212	DIPYRIDAMOLE INJECTION "ASTAR"
	A023321100	PYDAMOLE S.C. TABLETS 12.5MG (DIPYRIDAMOLE) "H.C."
	A023644100	PERITIN FILM COATED TABLETS 25MG "Y.C." (DIPYRIDAMOLE)
	A024356100	CORODIL S.C. TABLETS 25MG (DIPYRIDAMOLE)
	A025272100	DIPYRIDAMOLE S.C. TABLETS 25MG "C.H."
	A025406100	PERANSIN F.C. TABLETS 75MG (DIPYRIDAMOLE) "C.H."
	A025431100	DIPYRIDAMOLE S.C. TABLETS 75MG"ORIENTAL"
	A025686100	POSHINLEN F.C. TABLETS 25MG "H.S."
	A0256861G0	POSHINLEN F.C. TABLETS 25MG"H.S." (鋁箔/膠箔)
	A025851100	UNISIN S.C. TABLETS 25MG (DIPYRIDAMOLE) "UNION"
	A026008100	PENSALINE S.C. TABLETS 25MG (DIPYRIDAMOLE) "S
	A026521100	SUNCIN TABLETS 25MG (DIPYRIDAMOLE)
	A026770100	PERSANTINE S.C. TABLETS 25MG
	A027445100	SANDEL S.C. TABLETS 50MG "WEIDAR" (DIPYRIDAMOLE)
	A027511100	ANGINAL S.C. TABLETS 12.5MG (DIPYRIDAMOLE)
	A027512100	ANGINAL S.C. TABLETS 25MG (DIPYRIDAMOLE)
	A028454100	PERSANTIN S.C. TABLETS 25MG (DIPYRIDAMOLE)
	A0284541G0	PERSANTIN S.C. TABLETS 25MG (DIPYRIDAMOLE) (鋁箔/膠箔)
	A028507100	PERSANTIN S.C. TABLETS 75MG (DIPYRIDAMOLE)
	A028592100	PAROTIN S.C. TABLETS 75MG "Y.S." (DIPYRIDAMOLE)
	A0285921G0	PAROTIN S.C. TABLETS 75MG "Y.S." (DIPYRIDAMOLE)(鋁箔/膠箔)
	A029432100	PERSANTIN S.C. TABLETS 50MG (DIPYRIDAMOLE)
	A029765100	PERDAMOLE F.C. TABLETS 25MG "T.F." (DIPYRIDAMOLE)
	A029766100	PERDAMOLE F.C. TABLETS 75MG "T.F." (DIPYRIDAMOLE)
	A030336100	CORSINTIN S.C.TAB. "PRINCE"
	A031228100	EFOSIN S.C. TABLETS 50MG "KOJAR" (DIPYRIDAMOLE)
	A031323100	SOLANTIN F.C. TABLETS (DIPYRIDAMOLE)
	A032046100	DIPYRIDAMOLE S.C. TABLETS 75MG "YUNG SHIN"
	A0320461G0	DIPYRIDAMOLE S.C. TABLETS 75MG "YUNG SHIN"(鋁箔/膠箔)
	A032530100	SOLANTIN S.C. TABLETS 25MG (DIPYRIDAMOLE)
	A0325301G0	SOLANTIN S.C. TABLETS 25MG (DIPYRIDAMOLE)(鋁箔)
	A033622100	FULCIN S.C. TABLETS 12.5MG (DIPYRIDAMOLE)"M.S."
	A034584100	EASYING FILM COATED TABLETS 25MG (DIPYRIDAMOLE) "ROOT"
	A0345841G0	EASYING FILM COATED TABLETS 25MG (DIPYRIDAMOLE) "ROOT"(鋁箔)
	A037644100	EFOSIN S.C TABLETS 25MG "KOJAR" (DIPYRIDAMOLE)
	A0376441G0	EFOSIN S.C TABLETS 25MG "KOJAR" (DIPYRIDAMOLE)（鋁箔/膠箔）
	A038495100	DIPYRIDAMLOE F.C. TABLETS 75MG "STANDARD"
	A039042100	DIMOLE S.C. TABLETS 25MG "EVEREST" (DIPYRIDAMOLE)
	A0390421G0	DIMOLE S.C. TABLETS 25MG "EVEREST" (DIPYRIDAMOLE)(90顆)
	A040976100	LICOSIN S.C.TABLETS 25MG "SHENG CHUN" (DIPYRIDAMOLE)
	A041288100	FULCIN S.C. TAB. 12.5MG
	A041548100	ANGINAR F.C. TABLETS 25MG "PURZER" (DIPYRIDAMOLE)
	A0415481G0	ANGINAR F.C. TABLETS 25MG "PURZER" "(DIPYRIDAMOLE) (鋁箔/膠箔)
	A041877100	PUSHINLIN F.C. TAB. 75MG
	A041898100	PERSATIN S.C. TABLETS
	A042535100	SANCIN F.C. TABLET 50MG "S.C."(DIPYRIDAMOLE)
	A043040100	PEYSAN F.C. TABLETS 75MG "S.C." (DIPYRIDAMOLE)
	A043630100	YUSIN F.C TABLETS 75MG
	A045312100	LIDAMOLE F.C TABLETS "S.C"
	AC01941100	SUZIN F.C. TABLETS "YU SHENG"
	AC019411G0	SUZIN F.C. TABLETS "YU SHENG"(鋁箔/膠箔)
	AC05200100	PERSINE S.C. TABLETS 25MG
	AC10802100	PECTRIN S.C. TABLETS 25MG
	AC13634100	DIPYRIDAMOLE S.C. TABLETS "YUNG SHIN"
	AC136341G0	DIPYRIDAMOLE S.C. TABLETS "YUNG SHIN"(鋁箔/膠箔)
	AC13801100	DIPYRIDAMOLE S.C. TABLETS "STANDARD"
	AC138011G0	DIPYRIDAMOLE S.C. TABLETS "STANDARD"(鋁箔/膠箔)
	AC17350212	DIPYRIDAMOLE INJECTION "STANDARD"
	AC19627100	PESADIN F.C TABLETS (DIPYRIDAMOLE) "ROYAL"
	AC196271G0	PESADIN F.C TABLETS (DIPYRIDAMOLE) "ROYAL"(鋁箔/膠箔)
	AC19895100	CARDITONIN S.C. TABLETS 25MG (DIPYRIDAMOLE) "VPP"
	AC198951G0	CARDITONIN S.C. TABLETS 25MG (DIPYRIDAMOLE) "VPP" (鋁箔/膠箔)
	AC21566100	PYDAMOLE S.C. TABLETS (DIPYRIDAMOLE)"H.C."
	AC22723100	"DIPYRIDAMOLE TABLETS ""TAI YU"""
	AC23321100	PYDAMOLE S.C. TABLETS 12.5MG (DIPYRIDAMOLE) "H.C."
	AC23644100	PERITIN FILM COATED TABLETS 25MG "Y.C." (DIPYRIDAMOLE)
	AC25272100	DIPYRIDAMOLE S.C. TABLETS 25MG "C.H."
	AC25406100	PERANSIN F.C. TABLETS 75MG (DIPYRIDAMOLE) "C.H."
	AC25686100	POSHINLEN F.C. TABLETS 25MG "H.S."
	AC256861G0	POSHINLEN F.C. TABLETS 25MG"H.S." (鋁箔/膠箔)
	AC27445100	SANDEL S.C. TABLETS 50MG "WEIDAR" (DIPYRIDAMOLE)
	AC274451G0	SANDEL S.C. TABLETS 50MG (DIPYRIDAMOLE) "WEIDAR"(鋁箔/膠箔)
	AC284541G0	PERSANTIN S.C. TABLETS 25MG (DIPYRIDAMOLE) (鋁箔/膠箔)
	AC285071G0	PERSANTIN S.C. TABLETS 75MG (DIPYRIDAMOLE) (鋁箔/膠箔)
	AC28592100	PAROTIN S.C. TABLETS 75MG "Y.S." (DIPYRIDAMOLE)
	AC285921G0	PAROTIN S.C. TABLETS 75MG "Y.S." (DIPYRIDAMOLE)(鋁箔/膠箔)
	AC294321G0	PERSANTIN S.C. TABLETS 50MG (DIPYRIDAMOLE) (鋁箔/膠箔)
	AC31228100	EFOSIN S.C. TABLETS 50MG "KOJAR" (DIPYRIDAMOLE)
	AC312281G0	EFOSIN S.C. TABLETS 50MG (DIPYRIDAMOLE) "KOJAR"
	AC32046100	DIPYRIDAMOLE S.C. TABLETS 75MG "YUNG SHIN"
	AC320461G0	DIPYRIDAMOLE S.C. TABLETS 75MG "YUNG SHIN"(鋁箔/膠箔)
	AC32530100	SOLANTIN S.C. TABLETS 25MG (DIPYRIDAMOLE)
	AC325301G0	SOLANTIN S.C. TABLETS 25MG (DIPYRIDAMOLE)(鋁箔/膠箔)
	AC34584100	"EASYING FILM COATED TABLETS 25MG (DIPYRIDAMOLE) ""ROOT"""
	AC37644100	EFOSIN S.C TABLETS 25MG "KOJAR" (DIPYRIDAMOLE)
	AC376441G0	EFOSIN S.C TABLETS 25MG "KOJAR" (DIPYRIDAMOLE)（鋁箔/膠箔）
	AC39042100	DIMOLE S.C. TABLETS 25MG "EVEREST" (DIPYRIDAMOLE)
	AC390421G6	DIMOLE S.C. TABLETS 25MG "EVEREST" (DIPYRIDAMOLE)(90顆)
	AC41548100	ANGINAR F.C. TABLETS 25MG "PURZER" (DIPYRIDAMOLE)
	AC415481G0	ANGINAR F.C. TABLETS 25MG "PURZER" "(DIPYRIDAMOLE) (鋁箔/膠箔)
	AC42535100	SANCIN F.C. TABLET 50MG "S.C."(DIPYRIDAMOLE)
	AC425351G0	SANCIN F.C. TABLET 50MG "S.C."(DIPYRIDAMOLE) (鋁箔/膠箔)
	AC43040100	PEYSAN F.C. TABLETS 75MG "S.C." (DIPYRIDAMOLE)
	AC430401G0	PEYSAN F.C. TABLETS 75MG "S.C." (DIPYRIDAMOLE) (鋁箔/膠箔)
	AC43630100	YUSIN F.C TABLETS 75MG
	AC45312100	LIDAMOLE F.C TABLETS "S.C"
	AC57891100	DIPYRIDAMOLE S.C. TABLETS 25MG "CYH"
	AC578911G0	DIPYRIDAMOLE S.C. TABLETS 25MG "CYH"（鋁箔/膠箔）
	B004606212	PERSANTIN INJECTION
	B008358100	COROXIN "75"
	B009073100	PENSELIN 25
	B0090731G0	PENSELIN 25（鋁箔/膠箔）
	B013267212	DIPYRIDAN INJECTION
	B013318100	DIPYRIDAN TABLET 25MG
	B013590100	COROSAN 75 TABLETS
	B014345212	RUPENOL INJECTION
	B014602100	RUPENOL TABLETS 25
	B016102100	DIPYRIDAN (R) SUGAR-COATED TABLETS
	B016141100	ANGIMOLE 75 DRAGEES
	B018442100	CLERIDIUM 75 F.C. TABLETS
	B018471100	CLERIDIUM 25 F.C. TABLETS
	B020244100	DIPYRIDAMOLE S TABLETS
	B023385212	PERSANTIN INJECTION 10MG/2ML
	N000163100	PERSINE S.C. TABLETS 12.5MG "JOHNSON"
	N001036100	VASOTIN S.C. TABLETS
	N004907212	SANTININ INJECTION "CHI SHENG"
	N006489212	POSINTIN INJECTION
	N008511100	PERTIN S.C. TABLETS
	N011074100	VASONIN S.C. TABLETS 12.5MG "JEN SHENG"
	N013361100	PESINE S.C. TABLETS "GOLDEN HORSE"
	N015343212	SHINMIOCHIEN INJECTION
	N015343221	SHINMIOCHIEN INJECTION
	NC06489212	POSINTIN INJECTION
	NC15343212	SHINMIOCHIEN INJECTION
	Ticlopidine
	A028034100	PANALDINE F.C. TABLETS 100MG (TICLOPIDINE)
	A031596100	LICODIN F.C. TABLET 100MG (TICLODINE) "TAIWAN TUNG YANG"
	A033091100	LICODIN F.C.TABLET 250MG (TICLOPIDINE)"TAIWAN TUNG YANG"
	A033675100	DECLOT F.C. TABLETS 100MG "WEIDAR" (TICLOPIDINE)
	A034016100	TICLOPINE S.C. TABLETS 100MG (TICLOPIDINE)“EAYUNG”
	A034927100	T.C.P. F.C. TABLETS 100MG (TICLOPIDINE) "KINGDOM"
	A036396100	MENCHUAN TABLET 100MG (TICLOPIDINE)
	A036756100	TICLOPIDINE TABLETS 250MG "S.F."
	A036857100	DECLOT S.C. TABLETS 250MG (TICLOPIDINE) "WEIDAR"
	A037211100	KANIYA TABLETS 100MG "SINTON " (TICLOPIDINE)
	A038262100	TICLOPIDINE TABLETS 100MG "SHIN FONG"
	A038494100	NALODINE F.C. TABLETS 100MG (TICLOPIDINE) "ROYAL"
	A039559100	SULOMEI F.C.TABLETS 250MG (TICLOPIDINE) "N.W."
	A039575100	KERSYN F.C. TABLETS 100MG (TICLOPIDINE) "CHINTENG"
	A041251100	MENCHUAN F.C.TABLETS 100MG(TICLOPIDINE)
	A042830100	TICLOD F.C. TABLETS 250MG "WINSTON"(TICLOPIDINE)
	A043972100	LABISU TABLETS 100MG "S.D"
	A050174100	TICLOD F.C. TABLETS 100 MG
	AB31596100	LICODIN F.C. TABLET 100MG (TICLODINE)
	AB33091100	LICODIN F.C.TABLET 250MG (TICLOPIDINE)
	AC31596100	LICODIN F.C. TABLET 100MG (TICLODINE)
	AC33091100	LICODIN F.C.TABLET 250MG (TICLOPIDINE)
	AC33675100	DECLOT F.C. TABLETS 100MG "WEIDAR" (TICLOPIDINE)
	AC36396100	MENCHUAN TABLET 100MG (TICLOPIDINE)
	AC39575100	KERSYN F.C. TABLETS 100MG (TICLOPIDINE) "CHINTENG"
	AC42830100	TICLOPIDINE HCL
	AC50174100	Ticlod F.C. Tablets 100 mg
	B015133100	TICLID COATED TABLETS
	B018857100	PIETENALE TABLETS
	B018965100	NICHISTATE TABLETS
	B020841100	ANTIGREG TABLETS
	BC18857100	PIETENALE TABLETS 100mg
	Warfarin
	A043862100	COFARIN TAB 1MG "GENTLE"
	A050095100	MAFARIN TABLETS 5 MG
	A050423100	MAFARIN TABLETS 2.5 MG
	A052559100	MAFARIN TABLETS 1 MG
	AC43862100	COFARIN TAB 1MG "GENTLE"
	AC50095100	MAFARIN TABLETS 5 MG
	AC50423100	MAFARIN TABLETS 2.5 MG
	AC52559100	MAFARIN TABLETS 1 MG
	AC55271100	COFARIN TABLETS 5 MG“GENTLE”
	B020346100	COUMADIN TABLETS 2.5MG
	B020354100	COUMADIN TABLETS 1MG
	B020515100	COUMADIN TABLETS 10MG
	B020516100	COUMADIN TABLETS 5MG
	B023426100	LENNON-WARFARIN TABLETS 5MG
	B023572100	ORFARIN TABLETS 5MG
	B023573100	ORFARIN TABLETS 3MG
	BC23572100	ORFARIN TABLETS 5MG
	BC23573100	ORFARIN TABLETS 3MG
	Atorvastatin
	A048879100	ANXOLIPO F.C. TABLET 10 MG
	A049226100	ANXOLIGHTOR F.C. TABLETS 20 MG
	A049288100	ANXOLIPO F.C TABLETS 40MG
	A049543100	ATORIN F.C. TABLET 10MG
	A050086100	ATORCAL F.C. TABLETS 40 MG“S.C.”
	A051598100	ATOTY F.C. TABLETS 10 MG
	A051732100	ATORIN F.C. TABLETS 40MG
	A052301100	LIPIMINUS F.C TABLETS 40MG
	A054967100	ATOVER F.C. TABLETS 40 MG“P.L.”
	A055583100	ATORCAL F.C. TABLETS 20MG“S.C.”
	A055895100	ATORCAL F.C. TABLETS 10MG“S.C.”
	A055956100	LIPIMINUS F.C. TABLETS 20MG
	A056319100	LIPIMINUS F.C.TABLETS 10MG
	A056739100	ANXOLIPO F.C. TABLETS 20MG
	A056791100	LIPIKON F.C. TABLETS 10MG
	A057930100	ATOVA F.C. TABLETS 10MG "YU SHENG"
	AA48879100	ANXOLIPO F.C. TABLET 10 MG,30粒/鋁箔/膠箔盒裝
	AA49226100	ANXOLIGHTOR F.C. TABLETS 20 MG (30粒/鋁箔盒裝)
	AA49288100	ANXOLIPO F.C TABLETS 40MG(30粒/鋁箔/膠箔盒裝)
	AA49543100	ATORIN F.C. TABLET 10MG(28粒/鋁箔盒裝)
	AA52530100	ATORIN F.C. TABLETS 20MG(28粒/鋁箔盒裝)
	AA55272100	ATORVA FILM-COATED TABLETS 10MG “STANDARD”(ATORVASTATIN)(30粒/鋁箔盒裝)
	AA56739100	ANXOLIPO F.C. TABLETS 20MG(30粒/鋁箔盒裝)
	AA57774100	ATOVER F.C. TAB. 10MG "P.L."(30粒/鋁箔盒裝)
	AA57805100	ATORVA F.C. TAB. 20MG "STANDARD" (ATORVASTATIN)(30粒/鋁箔盒裝)
	AA57950100	ATOVER F.C. TABLETS 20MG "P.L."(30粒/鋁箔盒裝)
	AB48879100	ANXOLIPO F.C. TABLET 10 MG
	AB49226100	ANXOLIGHTOR F.C. TABLETS 20 MG
	AB49288100	ANXOLIPO F.C TABLETS 40MG
	AB49543100	ATORIN F.C. TABLET 10MG
	AB51732100	ATORIN F.C. TABLETS 40MG
	AB52530100	ATORIN F.C. TABLETS 20MG
	AB54967100	ATOVER F.C. TABLETS 40 MG“P.L.”
	AB55268100	ATORVA FILM-COATED TABLETS 40MG“STANDARD”(ATORVASTATIN)
	AB55272100	ATORVA FILM-COATED TABLETS 10MG “STANDARD” (ATORVASTATIN)
	AB57772100	ATORSTIN FILM COATED TABLETS 40MG
	AB57805100	ATORVA F.C. TAB. 20MG "STANDARD" (ATORVASTATIN)
	AB57930100	ATOVA F.C. TABLETS 10MG "YU SHENG"
	AB57967100	ATORSTIN FILM COATED TABLETS 10MG
	AB58049100	ATORSTIN FILM COATED TABLETS 20MG
	AC48879100	ANXOLIPO F.C. TABLET 10 MG
	AC49226100	ANXOLIGHTOR F.C. TABLETS 20 MG
	AC49288100	ANXOLIPO F.C TABLETS 40MG
	AC49543100	ATORIN F.C. TABLET 10MG
	AC50086100	ATORCAL F.C. TABLETS 40 MG“S.C.”
	AC51598100	ATOTY F.C. TABLETS 10 MG
	AC51732100	ATORIN F.C. TABLETS 40MG
	AC52301100	LIPIMINUS F.C TABLETS 40MG
	AC52530100	ATORIN F.C. TABLETS 20MG
	AC54967100	ATOVER F.C. TABLETS 40 MG“P.L.”
	AC55268100	ATORVA FILM-COATED TABLETS 40MG“STANDARD”(ATORVASTATIN)
	AC55272100	ATORVA FILM-COATED TABLETS 10MG “STANDARD” (ATORVASTATIN)
	AC55583100	ATORCAL F.C. TABLETS 20MG“S.C.”
	AC55895100	ATORCAL F.C. TABLETS 10MG“S.C.”
	AC55952100	ATOTY F.C. TABLETS 20 MG
	AC55956100	LIPIMINUS F.C. TABLETS 20MG
	AC56319100	LIPIMINUS F.C.TABLETS 10MG
	AC56682100	ATOROTY F.C. TABLETS 10MG
	AC56739100	ANXOLIPO F.C. TABLETS 20MG
	AC56791100	LIPIKON F.C. TABLETS 10MG
	AC57133100	ATOTIN F.C. TABLETS 40MG
	AC57267100	ATOTIN F.C. TABLETS 10MG
	AC57772100	ATORSTIN FILM COATED TABLETS 40MG
	AC57774100	ATOVER F.C. TAB. 10MG "P.L."
	AC57805100	ATORVA F.C. TAB. 20MG "STANDARD" (ATORVASTATIN)
	AC57930100	ATOVA F.C. TABLETS 10MG "YU SHENG"
	AC57950100	ATOVER F.C. TABLETS 20MG "P.L."
	AC57967100	ATORSTIN FILM COATED TABLETS 10MG
	AC58041100	ATOTY F.C. TABLETS 40MG
	AC58049100	ATORSTIN FILM COATED TABLETS 20MG
	AC58211100	ATOTIN F.C. TABLETS 20MG
	AC58366100	ATORSIN F.C. TABLETS 40MG
	AC58401100	LIPIKON F.C. TABLETS 20MG
	B022886100	LIPITOR FILM-COATED TABLETS 10MG
	B022889100	LIPITOR FILM-COATED TABLETS 40MG
	B022890100	LIPITOR FILM-COATED TABLETS 20MG
	B025200100	TULIP 10MG FILM COATED TABLETS
	B025201100	TULIP 40MG FILM COATED TABLETS
	B025337100	TULIP 20MG FILM COATED TABLETS
	BA25200100	TULIP 10MG FILM COATED TABLETS(30粒/鋁箔盒裝)
	BA25201100	TULIP 40MG FILM COATED TABLETS(30粒/鋁箔盒裝)
	BA25337100	TULIP 20MG FILM COATED TABLETS(30粒/鋁箔盒裝)
	BB25200100	TULIP 10MG FILM COATED TABLETS
	BB25201100	TULIP 40MG FILM COATED TABLETS
	BB25337100	TULIP 20MG FILM COATED TABLETS
	BC22886100	LIPITOR FILM-COATED TABLETS 10MG
	BC22889100	LIPITOR FILM-COATED TABLETS 40MG
	BC22890100	LIPITOR FILM-COATED TABLETS 20MG
	BC26028100	LIPISTAD 20
	BC26350100	LIPISTAD 10
	BC26401100	TORVACARD 40MG, FILM-COATED TABLETS
	BC26426100	TORVACARD 10MG, FILM-COATED TABLETS
	BC26427100	TORVACARD 20MG, FILM-COATED TABLETS
	Fluvastatin
	A056629100	LECITOL XL FILM-COATED TABLETS 80MG
	AC56629100	LECITOL XL FILM-COATED TABLETS 80MG
	B021198100	LESCOL CAPSULES 20MG
	B021199100	LESCOL CAPSULES 40MG
	B023556100	LESCOL XL FILM-COATED TABLETS 80MG
	B026132100	FLUVASTATIN XL PROLONGED RELEASE FILM-COATED TABLETS 80MG
	B026147100	FLUVASTATIN XL FILM-COATED TABLETS 80MG
	BC21198100	LESCOL CAPSULES 20MG
	BC21199100	LESCOL CAPSULES 40MG
	BC23556100	LESCOL XL FILM-COATED TABLETS 80MG
	BC26132100	FLUVASTATIN XL PROLONGED RELEASE FILM-COATED TABLETS 80MG
	BC26147100	FLUVASTATIN XL FILM-COATED TABLETS 80MG
	Lovastatin
	A039307100	DELIPIC TABLETS 20MG (LOVASTATIN) "STANDARD"
	A039403100	LOZUTIN TABLETS 20MG (LOVASTATIN)
	A039582100	MELOVA TABLETS 20MG (LOVASTATIN) "WEIDAR"
	A039601100	ASACOR TABLETS 20MG
	A040060100	CYSIN TAB. 20MG
	A040367100	CELETON TABLETS 20MG (LOVASTATIN) "N.W."
	A040541100	LOVASTIN TABLETS 20MG (LOVASTATIN) "KINGDOM"
	A040719100	TRUNSHAY TAB. 20MG
	A040723100	LOVATIN TAB. 20MG
	A041319100	RODATIN TAB. 20MG
	A041498100	ULOVA TAB. 20MG
	A041509100	LOWACHOL TABLETS 20MG (LOVASTATIN) "UNION"
	A041580100	LOVA TAB.20MG
	A041629100	LOVATIN TAB. 20MG
	A042016100	LOVACOR TABLETS 20MG
	A042348100	ULOVA TABLETS 40MG
	A042389100	LOVATIN TABLETS 20MG "PANBIOTIC"
	A042531100	LOVACOR TABLETS 20MG "SENTAI" (LOVASTATIN)
	A042539100	LESLIPID TABLETS 20MG "H.C."(LOVASTATIN)
	A042558100	LOVAST TABLETS 20MG "H.S." (LOVASTATIN)
	A042627100	LOVASTA TABLETS 20MG
	A042655100	CLATIN TABLETS 20MG
	A042757100	ZOSTONE TABLETS 20MG "S.Y." (LOVASTATIN)
	A043573100	SANCOS TABLETS
	A057216100	LINICOR F.C.T. 500/20MG
	AC39307100	DELIPIC TABLETS 20MG (LOVASTATIN) "STANDARD"
	AC39403100	LOZUTIN TABLETS 20MG (LOVASTATIN)
	AC39601100	ASACOR TABLETS 20MG
	AC42539100	LESLIPID TABLETS 20MG "H.C."(LOVASTATIN)
	AC42558100	LOVAST TABLETS 20MG "H.S." (LOVASTATIN)
	AC42627100	LOVASTA TABLETS 20MG
	AC43573100	SANCOS TABLETS
	AC57216100	LINICOR F.C.T. 500/20MG
	B019258100	MEVACOR TABLETS
	B021305100	MEDOSTATIN TABLETS 20MG
	B022664100	APO-LOVASTATIN TABLETS 20MG
	B022665100	APO-LOVASTATIN TABLETS 40MG
	B025412100	MEDOSTATIN 40MG TABLETS
	Pitavastatin
	A057372100	PITATOR TABLETS 2MG
	AA57372100	PITATOR TABLETS 2MG(28粒/鋁箔盒裝)
	AC58078100	PITAVOL F.C.TABLETS 2MG
	B025350100	LIVALO TABLETS 2MG
	B025810100	LIVALO TABLETS 4MG
	BC25350100	LIVALO TABLETS 2MG
	BC25810100	LIVALO TABLETS 4MG
	Pravastatin
	A043887100	U-LIANG 'U-PRAVA TAB. 5MG
	A044133100	MEVALOTIN TABLETS 5MG
	A044139100	MEVALOTIN TABLETS 10MG
	A046022100	"U-LIANG" U-PRAVA TABLETS 10MG (PRAVASTATIN SODIUM)
	A046029100	PRATIN TABLETS 10MG "S.T" (PRAVASTATIN SODIUM)
	A047341100	MELSTATIN TABLETS 20MG
	A048469100	MECHOL TABLETS 10MG "YUNG SHIN"
	A048513100	Melstatin tablet 40mg
	A048586100	PAVATIN PROTECT TABLETS 20MG "STANDARD" (PRAVASTATIN SODIUM)
	A048644100	MECHOL TABLETS 20MG "YUNG SHIN"
	A048681100	PAVADIN TABLETS 20MG
	A048684100	MECHOL TABLETS 40MG 〝YUNG SHIN〞
	A049021100	PRATIN TABLETS 20 MG
	A049143100	DEHYPOTIN PROTECT TABLETS 40MG
	A049454100	PRATIN TABLETS 40 MG (PRAVASTATIN SODIUM)
	A049503100	DEHYPOTIN PROTECT TABLETS 20MG
	A051523100	MAXATIN TABLETS 40 MG
	A052581100	JOINLO TABLETS 40MG "EVEREST"
	A057741100	JOINLO TABLET 20MG "EVEREST"
	AB46029100	PRATIN TABLETS 10MG "S.T" (PRAVASTATIN SODIUM)
	AB48586100	PAVATIN PROTECT TABLETS 20MG "STANDARD" (PRAVASTATIN SODIUM)
	AB48644100	MECHOL TABLETS 20MG "YUNG SHIN"
	AB48681100	PAVADIN TABLETS 20MG
	AB49021100	PRATIN TABLETS 20 MG
	AB49143100	DEHYPOTIN PROTECT TABLETS 40MG
	AB49454100	PRATIN TABLETS 40 MG (PRAVASTATIN SODIUM)
	AB49503100	DEHYPOTIN PROTECT TABLETS 20MG
	AC46029100	PRATIN TABLETS 10MG "S.T" (PRAVASTATIN SODIUM)
	AC47341100	MELSTATIN TABLETS 20MG
	AC48469100	MECHOL TABLETS 10MG "YUNG SHIN"
	AC48513100	Melstatin tablet 40mg
	AC48586100	PAVATIN PROTECT TABLETS 20MG "STANDARD" (PRAVASTATIN SODIUM)
	AC48644100	MECHOL TABLETS 20MG "YUNG SHIN"
	AC48681100	PAVADIN TABLETS 20MG
	AC48684100	MECHOL TABLETS 40MG 〝YUNG SHIN〞
	AC49021100	PRATIN TABLETS 20 MG
	AC49454100	PRATIN TABLETS 40 MG (PRAVASTATIN SODIUM)
	AC49503100	DEHYPOTIN PROTECT TABLETS 20MG
	AC51523100	MAXATIN TABLETS 40 MG
	AC52581100	JOINLO TABLETS 40MG "EVEREST"
	AC57126100	PAVATIN PROTECT TABLETS 40MG "STANDARD" (PRAVASTATIN SODIUM)
	AC57741100	JOINLO TABLET 20MG "EVEREST"
	B018096100	MEVALOTIN TABLETS
	B020250100	MEVALOTIN TABLETS 10MG
	B023596100	MEVALOTIN PROTECT 40MG TABLETS
	B023597100	MEVALOTIN PROTECT 20MG TABLETS
	B024297100	PRAVASTATIN NA TABLETS 5 KN
	B026169100	PRAVAFEN 40MG/160MG HARD CAPSULES
	BC23596100	MEVALOTIN PROTECT 40MG TABLETS
	BC23597100	MEVALOTIN PROTECT 20MG TABLETS
	BC26169100	PRAVAFEN 40MG/160MG HARD CAPSULES
	Rosuvastatin
	A057194100	ROZININ F.C. TABLETS 10MG
	A057809100	ROLIPOSTATIN 10MG F.C. TABLETS "MACRO"
	AA57802100	ROTY F.C. TABLETS 10MG(28粒/鋁箔盒裝)
	AA57843100	ROTY F.C. TABLETS 5MG(28粒/鋁箔盒裝)
	AB57194100	ROZININ F.C. TABLETS 10MG
	AB57843100	ROTY F.C. TABLETS 5MG
	AB57940100	ROSULATOR F.C. TABLETS 10MG "S.C."
	AC57130100	ROTLIP FILM-COATED TABLETS 10MG
	AC57194100	ROZININ F.C. TABLETS 10MG
	AC57802100	ROTY F.C. TABLETS 10MG
	AC57803100	ROTY F.C. TABLETS 20MG
	AC57809100	ROLIPOSTATIN 10MG F.C. TABLETS "MACRO"
	AC57843100	ROTY F.C. TABLETS 5MG
	AC57880100	ROPICIN F.C. TABLETS 10MG
	AC57940100	ROSULATOR F.C. TABLETS 10MG "S.C."
	AC58067100	ROSUTOR FILM-COATED TABLETS 10MG
	AC58098100	CROSUTY F.C. TABLETS 5MG
	AC58270100	CROSUTY F.C. TABLETS 10MG
	AC58282100	ROSTATIN F.C. TABLETS 10MG "STANDARD"
	AC58291100	ROSUSTIN FILM COATED TABLETS 10MG
	AC58315100	ROSUSTIN FILM COATED TABLETS 20MG
	AC58316100	ROSUSTIN FILM COATED TABLETS 5MG
	AC58384100	ROSU F.C. TABLETS 10MG
	AC58396100	ROVASTIN F.C. TABLETS 10MG "Y.C."
	AC58411100	ROSULIP F.C. TABLETS 10MG "C.H."
	AC58621100	ROTLIP FILM-COATED TABLETS 20MG
	AC58622100	ROTLIP FILM-COATED TABLETS 5MG
	B024129100	CRESTOR 20MG FILM-COATED TABLETS
	B024131100	CRESTOR 10MG FILM-COATED TABLETS
	B024597100	CRESTOR 5MG FILM-COATED TABLETS
	B026226100	ROSUVASTATIN-TEVA FILM-COATED TABLETS 5MG
	BA25797100	ROBESTAR SANDOZ FILM-COATED TABLETS 5MG(30粒/鋁箔盒裝)
	BA25798100	ROBESTAR SANDOZ FILM-COATED TABLETS 10MG(30粒/鋁箔盒裝)
	BC24129100	CRESTOR 20MG FILM-COATED TABLETS
	BC24131100	CRESTOR 10MG FILM-COATED TABLETS
	BC24597100	CRESTOR 5MG FILM-COATED TABLETS
	BC25796100	ROBESTAR SANDOZ FILM-COATED TABLETS 20MG
	BC25797100	ROBESTAR SANDOZ FILM-COATED TABLETS 5MG
	BC25798100	ROBESTAR SANDOZ FILM-COATED TABLETS 10MG
	BC26226100	ROSUVASTATIN-TEVA FILM-COATED TABLETS 5MG
	BC26332100	PMS-ROSUVASTATIN 20MG TABLETS
	BC26367100	APO-ROSUVASTATIN TABLET 20MG
	BC26368100	APO-ROSUVASTATIN TABLET 10MG
	BC26497100	ROSUVASTATIN MYLAN 10MG
	BC26504100	PMS-ROSUVASTATIN 10MG TABLETS
	BC26505100	PMS-ROSUVASTATIN 5MG TABLETS
	Simvastatin
	A044998100	ZOLOTIN FILM COATED TABLETS 20MG
	A046402100	SIMVATIN FILM COATING TABLETS 20MG
	A047348100	VATATIN F.C. TABLETS 20MG "STANDARD"
	A047775100	ZOLOTIN F.C. TABLETS 40MG
	A047907100	Sinty F.C. Tablets 20mg
	A047924100	ZOSTATIN F.C TABLETS 20MG "S.C"
	A047928100	Sivasin Film Coated Tablets 20mg
	A048241100	Lo-lip F.C. Tablets 20 mg
	A048562100	Zova F.C. Tablets 40mg "Vital pharm"
	A048608100	SIMVA F.C TABLETS 20MG "UNION"
	A048813100	SIMVATENIN F.C. TABLETS 20MG “KINGDOM”(SIMVASTATIN)
	A048926100	SIMVA F.C TABLETS 20MG
	A049190100	SIVASIN FILM COATED TABLETS 40MG
	A049360100	BEZOSTATIN F.C. TABLETS 40 MG“S.C.”
	A049535100	SIMATIN F.C TABLETS 80MG
	A049661100	LIPIDOFF F.C. TABLETS 20MG
	A049672100	SIMATIN F.C. TABLETS 20MG
	A049699100	SIMATIN F.C. TABLETS 10MG
	A049792100	SO. H. F. C. TABLETS“ROOT”
	A049841100	SIMPOTIN F.C. TABLETS 20 MG“WEIDAR”
	A049997100	SIMATIN F.C. TABLETS 40 MG
	A052465100	SIMVA F.C. TABLETS 40MG
	A052479100	KEZHI FILM COATED TABLETS 40MG
	A055967100	SIMVA F.C. TABLETS 40MG“UNION”
	A057176100	KEZHI FILM COATED TABLETS 20MG
	A058207100	SIMVATIN FILM COATING TABLETS 40MG
	AB47348100	VATATIN F.C. TABLETS 20MG "STANDARD"
	AC44998100	ZOLOTIN FILM COATED TABLETS 20MG
	AC46402100	SIMVATIN FILM COATING TABLETS 200MG
	AC47348100	VATATIN F.C. TABLETS 20MG "STANDARD"
	AC47775100	ZOLOTIN F.C. TABLETS 40MG
	AC47907100	Sinty F.C. Tablets 20mg
	AC47924100	ZOSTATIN F.C TABLETS 20MG "S.C"
	AC47928100	Sivasin Film Coated Tablets 20mg
	AC48813100	SIMVATENIN F.C. TABLETS 20MG “KINGDOM”(SIMVASTATIN)
	AC48926100	SIMVA F.C TABLETS 20MG
	AC49190100	SIVASIN FILM COATED TABLETS 40MG
	AC49360100	BEZOSTATIN F.C. TABLETS 40 MG“S.C.”
	AC49535100	SIMATIN F.C TABLETS 80MG
	AC49661100	LIPIDOFF F.C. TABLETS 20MG
	AC49672100	SIMATIN F.C. TABLETS 20MG
	AC49699100	SIMATIN F.C. TABLETS 10MG
	AC49792100	SO. H. F. C. TABLETS“ROOT”
	AC49841100	SIMPOTIN F.C. TABLETS 20 MG“WEIDAR”
	AC49997100	SIMATIN F.C. TABLETS 40 MG
	AC52465100	SIMVA F.C. TABLETS 40MG
	AC52479100	KEZHI FILM COATED TABLETS 40MG
	AC56804100	SIMVASTATIN F.C. TABLETS 20MG "CYH"
	AC56806100	SINTY F.C. TABLETS 40MG
	AC57176100	KEZHI FILM COATED TABLETS 20MG
	AC57806100	ZOVASTIN F.C. TABLETS 40MG
	AC58207100	Simvatin Film Coating Tablets 40mg
	B020037100	ZOCOR 20MG F.C.T.
	B021023100	ZOCOR 10 MG FILM-COATED TABLES
	B023144100	ZOCOR 80MG F.C. TABLETS
	B023506100	ZOCOR 40MG F.C.TABLETS
	B023970100	SIMVAHEXAL FILM-COATED TABLETS 20MG
	B024250100	VYTORIN TABLETS 10/20 MG
	B024252100	VYTORIN TABLETS 10/10 MG
	B024339100	SIMVAHEXAL 40MG FILMTABLETTEN FILM-COATED TABLETS
	B024534100	Simgal film-coated tablets 40mg
	B024535100	Simgal film-coated tablets 20mg
	B024868100	ZYSIM 80 TABLETS
	B025211100	ZYSIM 10 TABLETS
	BC20037100	ZOCOR 20MG F.C.T.
	BC23506100	ZOCOR 40MG F.C.TABLETS
	BC23970100	SIMVAHEXAL FILM-COATED TABLETS 20MG
	BC24250100	VYTORIN TABLETS 10/20 MG
	BC24252100	VYTORIN TABLETS 10/10 MG
	BC24339100	SIMVAHEXAL 40MG FILMTABLETTEN FILM-COATED TABLETS
	BC24868100	ZYSIM 80 TABLETS
	BC25211100	ZYSIM 10 TABLETS
